# Supplementary material for: Epidemiology, Risk Factors, and Mortality in Unprovoked and Provoked Pulmonary Embolism—A Single-Center Retrospective Study in the Israeli Population: Gender and Ethnic Differences
Source: Epidemiologia (Basel). 2026 Jul 14;7(4):101. doi: 10.3390/epidemiologia7040101 (PMC13398013; doi:10.3390/epidemiologia7040101)
Supplement: Supplementary file 1 [file epidemiologia-07-00101-s001.zip]

Archive with 1 entries (1 files):
- epidemiologia-3863481-supplementary.pdf
